# Supplementary material for: The Smoothened agonist SAG Modulates the Male and Female Peripheral Immune Systems Differently in an Immune Model of Central Nervous System Demyelination
Source: Cells. 2024 Apr 13;13(8):676. doi: 10.3390/cells13080676 (PMC11048857; doi:10.3390/cells13080676)
Supplement: Supplementary file 1 [file cells-13-00676-s001.zip]

Archive with 1 entries (1 files):
- cells-2905554-supplementary.pdf
